# Supplementary material for: Temporal Profiling of Cellular and Molecular Processes in Osteodifferentiation of Dental Pulp Stem Cells
Source: Biology (Basel). 2025 Mar 4;14(3):257. doi: 10.3390/biology14030257 (PMC11939960; doi:10.3390/biology14030257)
Supplement: Supplementary file 1 [file biology-14-00257-s001.zip]

Archive with 1 entries (1 files):
- biology-3498712-supplementary.pdf
